# Supplementary material for: An observational study showed that explaining randomization using gambling-related metaphors and computer-agency descriptions impeded randomized clinical trial recruitment
Source: J Clin Epidemiol. 2018 Jul;99:75–83. doi: 10.1016/j.jclinepi.2018.02.018 (PMC6015122; doi:10.1016/j.jclinepi.2018.02.018)
Supplement: Data Profile [file mmc1.xml]

<?xml version="1.0" encoding="UTF-8" standalone="no"?><data:data><datasets><author>epmjj@bristol.ac.uk</author><type>0</type><dataset><value>1</value><reason>The authors do not have permission to share data</reason><comments/></dataset></datasets></data:data>
